# Supplementary material for: E–H Bond Cleavage Processes in Reactions of Heterometallic Phosphinidene-Bridged MoRe and MoMn Complexes with Hydrogen and p-Block Element Hydrides
Source: Organometallics. 2023 Aug 31;42(19):2826–38. doi: 10.1021/acs.organomet.3c00295 (PMC10568631; doi:10.1021/acs.organomet.3c00295)
Supplement: Supplementary file 2 — om3c00295_si_002.xyz [file om3c00295_si_002.xyz]

107
Compound8b, 0kJ�mol-1(CH2Cl2)
 Mo                10.73739300    3.98728500    4.02814100
 P                  9.96877400    4.20060700    6.31744800
 O                  9.00095300    6.58269700    3.72410500
 O                 13.05398400    6.00652700    3.37807400
 O                 13.88972500    2.76662400    4.30414900
 O                 11.72930500    3.47402200    9.60725600
 O                 13.77432600    5.72990500    6.93569000
 O                 10.46620900    0.76568800    6.51258300
 C                  9.67463800    5.63750000    3.85559800
 C                 12.19605900    5.26141900    3.64927800
 C                 13.07362600    2.98487500    5.11358200
 C                 11.86202500    3.35733100    8.46103000
 C                 13.08798300    4.80522200    6.81429400
 C                 11.13152600    1.71953900    6.54825500
 C                  9.12339200    2.89616200    2.75375600
 H                  8.11782800    3.29765100    2.69388600
 C                 10.22190300    3.24961500    1.90598200
 H                 10.19446400    3.95378600    1.08299200
 C                 11.34488700    2.47245400    2.31191000
 H                 12.34024500    2.50882400    1.88384200
 C                 10.93719300    1.63930100    3.38499900
 H                 11.57229700    0.93238700    3.91342200
 C                  9.57186800    1.90425100    3.66678500
 H                  8.97738600    1.42364800    4.43552300
 C                  8.83264700    5.43330500    7.07098800
 C                  9.01380100    6.84999200    6.99070700
 C                  7.88071600    7.63155300    6.80016300
 H                  8.00474900    8.70368600    6.67428400
 C                  6.59053400    7.10079600    6.72539700
 C                  6.44213300    5.77109700    7.09946700
 H                  5.44030600    5.36660700    7.20849200
 C                  7.52948900    4.92857100    7.36134600
 C                 10.36484400    7.54788200    7.22177200
 C                 11.28142700    7.47642200    6.00167300
 H                 10.82106800    7.96023200    5.13185300
 H                 11.50829300    6.44599100    5.72443500
 H                 12.23407700    7.97940800    6.20988700
 C                 11.03981500    6.89746300    8.43707900
 H                 11.20947400    5.82788000    8.28742000
 H                 10.41895100    7.00606700    9.33571200
 H                 12.01232000    7.36600100    8.63390800
 C                 10.18194700    9.03182600    7.56195300
 H                 11.15049800    9.44713300    7.86522900
 H                  9.47801900    9.18455200    8.38968300
 H                  9.83781400    9.62106300    6.70359400
 C                  5.42677100    7.99238800    6.31156400
 C                  5.30805400    9.18124100    7.27425600
 H                  6.21877100    9.79178500    7.28714200
 H                  5.11802300    8.84374500    8.30079800
 H                  4.47807600    9.83403300    6.97428600
 C                  5.70413700    8.51256200    4.89343700
 H                  5.79370700    7.68513700    4.17861400
 H                  6.63833400    9.08513200    4.84743900
 H                  4.88993200    9.16832100    4.55800400
 C                  4.09701800    7.24065600    6.30362700
 H                  3.29377000    7.90504000    5.96299400
 H                  3.82233200    6.88094500    7.30362900
 H                  4.12100000    6.37717200    5.62688700
 C                  7.21255200    3.57785300    8.06131300
 C                  8.39109700    3.02251000    8.88489600
 H                  8.01063300    2.31719900    9.63349700
 H                  8.91321400    3.82371600    9.42282500
 H                  9.13621500    2.47173600    8.30472100
 C                  6.67233900    2.51731100    7.09212000
 H                  7.41602100    2.19516700    6.35294000
 H                  5.80192900    2.89644200    6.54158000
 H                  6.35482800    1.62387600    7.64556500
 C                  6.10289900    3.84003700    9.10420700
 H                  5.14026500    4.10536900    8.65666200
 H                  6.38592900    4.64115700    9.79736300
 H                  5.93798200    2.92832000    9.69077400
 C                 16.01909400    2.22452500    7.25234900
 C                 17.03478700    1.39004300    7.74555800
 H                 16.78251100    0.43941300    8.22094400
 C                 18.37688200    1.74718100    7.63160100
 H                 19.14947100    1.08616400    8.02212900
 C                 18.72745700    2.94512900    7.01422500
 C                 17.73402400    3.77880100    6.50778500
 H                 18.00211800    4.71226600    6.01521800
 C                 16.39278400    3.41928900    6.62639500
 H                 15.63583400    4.08378700    6.21187400
 C                 13.87035300   -0.16605600    6.09026200
 C                 14.67769600   -0.22024200    4.94424100
 H                 15.38979700    0.58045900    4.74056900
 C                 14.58750600   -1.28587900    4.05077200
 H                 15.22340200   -1.30786500    3.16658000
 C                 13.68799500   -2.32227200    4.28969800
 C                 12.88973900   -2.29505100    5.43078300
 H                 12.19300100   -3.10838900    5.62990700
 C                 12.98387200   -1.22745300    6.32166400
 H                 12.35376700   -1.23059000    7.21272000
 C                 13.63467000    0.81909900    9.40904900
 C                 12.39971100    0.25115800    9.75551200
 H                 11.59599400    0.18579700    9.01720700
 C                 12.15924600   -0.21911300   11.04379300
 H                 11.19305400   -0.65685300   11.29132300
 C                 13.15229200   -0.12199700   12.01592100
 C                 14.38033300    0.44947300   11.69489600
 H                 15.15684000    0.53625300   12.45379000
 C                 14.61703800    0.91678800   10.40280000
 H                 15.58348300    1.36921700   10.17244700
 H                  9.07604200    3.13586700    6.44749100
 Sn                13.99390800    1.53464300    7.41466800
 H                 13.61391900   -3.15432700    3.59100100
 H                 19.77548600    3.22600000    6.92269600
 H                 12.96573600   -0.48537400   13.02523500
 Mn                12.08169600    3.27148600    6.65490800
107
Compound9, +2.6kJ�mol-1(CH2Cl2)
 Mo                11.08384900    3.65640700    3.76440900
 P                 10.27162800    4.03662300    6.06579100
 O                  8.93658300    5.89818800    3.31405300
 O                 12.98668200    5.99420900    2.88091000
 O                 14.31747400    2.91402200    4.05077100
 O                 15.17118000    2.40584400    7.45044700
 O                 13.86413500    6.10672100    6.55084600
 O                 11.31516800    0.70152600    6.53277200
 C                  9.76249700    5.09413100    3.49749900
 C                 12.28707100    5.13013600    3.23660900
 C                 13.45499600    3.16422400    4.80231200
 C                 14.13501700    2.78648000    7.08936200
 C                 13.29501900    5.10050700    6.51052400
 C                 11.82642000    1.74494000    6.48732300
 C                  9.66124000    2.28148700    2.53123900
 H                  8.61833900    2.55254600    2.40638600
 C                 10.73902800    2.70089000    1.69075600
 H                 10.65766000    3.33440300    0.81561100
 C                 11.93099700    2.10804200    2.19475600
 H                 12.93181800    2.23812200    1.79955100
 C                 11.58160700    1.31508900    3.32053900
 H                 12.27518200    0.74300300    3.92774700
 C                 10.18581200    1.42276400    3.53630000
 H                  9.62056000    0.93861100    4.32573400
 C                  8.91492500    5.16265300    6.69327100
 C                  9.08727100    6.55352000    7.00884300
 C                  8.02124100    7.24168600    7.58914100
 H                  8.15426300    8.28750100    7.83876800
 C                  6.80179000    6.66091600    7.90008300
 C                  6.63370000    5.33798500    7.52809700
 H                  5.67935400    4.88240400    7.74433000
 C                  7.62044700    4.55924400    6.91356200
 C                 10.39301800    7.37370900    6.90413800
 C                 11.10427300    7.20491100    5.56446800
 H                 10.47005800    7.55443400    4.74109300
 H                 11.38463200    6.17646900    5.34494100
 H                 12.02949200    7.79271600    5.55193800
 C                 11.27445300    6.95677600    8.08379000
 H                 11.47485500    5.88105100    8.07423500
 H                 10.77571300    7.18755800    9.03484700
 H                 12.24248200    7.47381600    8.07862400
 C                 10.17086000    8.89014400    7.03896600
 H                 11.12274000    9.39615100    6.84096300
 H                  9.85815700    9.19598300    8.04405700
 H                  9.43833000    9.26897200    6.31536600
 C                  5.72181500    7.47847000    8.60146600
 C                  6.28391900    8.04338900    9.91357300
 H                  7.15547900    8.68662200    9.74325400
 H                  6.59341900    7.24086900   10.59579900
 H                  5.52385800    8.64538300   10.42810900
 C                  5.30549200    8.64282100    7.69241700
 H                  4.89567700    8.27742400    6.74282700
 H                  6.15386500    9.29723900    7.45795200
 H                  4.53649000    9.25590300    8.18029200
 C                  4.48288900    6.64548100    8.92756100
 H                  3.74528300    7.26330700    9.45370500
 H                  4.72152500    5.79233500    9.57684100
 H                  3.99859400    6.25585600    8.02326800
 C                  7.13935100    3.13323400    6.49073000
 C                  7.82379900    1.97509900    7.27368100
 H                  7.07049500    1.32589600    7.73602400
 H                  8.46158900    2.33358000    8.08639300
 H                  8.43257600    1.33014200    6.62723500
 C                  7.29559900    2.97322000    4.97174100
 H                  8.32638100    3.07861600    4.63279200
 H                  6.70068800    3.72861200    4.44164500
 H                  6.93936800    1.98178300    4.65864300
 C                  5.63218000    2.92964300    6.73720700
 H                  5.00828800    3.66906300    6.22082200
 H                  5.37552700    2.93340800    7.80418400
 H                  5.35931400    1.94174300    6.34772600
 C                 13.11853300    4.97026800   10.06702200
 C                 12.43403400    5.71010000   11.04095200
 H                 11.41864300    5.42691700   11.32690900
 C                 13.02659600    6.81515800   11.64918400
 H                 12.47817500    7.37988900   12.40219700
 C                 14.31686300    7.19894000   11.29175700
 C                 15.01582800    6.46967900   10.33259400
 H                 16.02671300    6.76221100   10.05233900
 C                 14.41899500    5.36583900    9.72722700
 H                 14.98478300    4.80975100    8.97659900
 C                 13.16510300    1.54107600    9.88165000
 C                 14.27804100    1.71059500   10.71768500
 H                 14.61612800    2.71614600   10.97641800
 C                 14.96927300    0.61415600   11.22944100
 H                 15.83178400    0.77032800   11.87613700
 C                 14.56008000   -0.67837400   10.91254300
 C                 13.45782300   -0.86886400   10.08323000
 H                 13.13156900   -1.87720300    9.83111700
 C                 12.77131100    0.23084000    9.57122900
 H                 11.91445700    0.05208900    8.92022000
 C                 10.15735900    3.16685200    9.87636200
 C                  9.71416000    1.95148500   10.42170300
 H                 10.38539800    1.09186500   10.45362200
 C                  8.42661000    1.82190600   10.93843000
 H                  8.10193400    0.86839900   11.35305700
 C                  7.55763500    2.91103200   10.92603700
 C                  7.98733000    4.13006800   10.40884700
 H                  7.31750100    4.98971800   10.39921800
 C                  9.27406200    4.25573200    9.88587600
 H                  9.57931400    5.21869300    9.47302400
 H                  9.62684400    2.86082400    6.42962000
 Sn                12.16786300    3.29474200    9.11433900
 H                 15.10004200   -1.53640300   11.30999900
 H                 14.77884700    8.06572800   11.76171200
 H                  6.54936900    2.81222900   11.32632000
 Mn                12.60046200    3.39764600    6.39501000
2
H2_molecule
 H                 -0.02240300    0.00000000    0.00000000
 H                  0.72240300    0.00000000    0.00000000
36
Compound1a-Ph
 P                  6.01708400    0.78202800    4.01588700
 Re                 8.15374800    1.79451800    4.35387800
 Mo                 5.71804000    0.95728000    6.28340000
 C                  9.69449900    2.51330800    5.33432200
 C                  7.25628400    3.59179700    4.25266400
 C                  8.77203300   -0.07995300    4.61631900
 C                  8.97281400    1.93367000    2.62701900
 C                  5.60375200   -0.57229500    2.90786500
 C                  4.71557400    2.69500800    6.27577700
 C                  7.22347000    2.06009800    6.99065400
 O                 10.59871500    2.92779300    5.92895400
 O                  6.69687800    4.60085600    4.22216100
 O                  9.04965100   -1.19221000    4.78516900
 O                  9.43362100    1.99007400    1.55881400
 C                  6.48516100   -0.92322200    1.87081100
 C                  4.41105700   -1.29949900    3.06688900
 O                  4.10728700    3.68600900    6.28986200
 O                  7.93561400    2.61911500    7.73929500
 C                  6.19305300   -1.99519400    1.03601600
 C                  4.12059700   -2.36515700    2.22558600
 C                  5.01311400   -2.71628600    1.21191800
 H                  6.88574600   -2.26613700    0.24184000
 H                  3.19579300   -2.92385700    2.35608300
 C                  5.65173500   -0.07544800    8.40076500
 C                  4.31608200   -0.03748500    7.92368400
 C                  6.40718500   -0.91300600    7.52583800
 H                  6.03750300    0.44751600    9.26854600
 C                  4.23346200   -0.85377900    6.76515500
 H                  3.49863200    0.52273900    8.36364200
 C                  5.52833000   -1.39290600    6.51507400
 H                  7.46089700   -1.14989500    7.62218200
 H                  3.33690200   -1.03702100    6.18397900
 H                  5.79671200   -2.05769100    5.70003400
 H                  4.78316000   -3.55087000    0.55237000
 H                  3.71524300   -1.01278600    3.85540600
 H                  7.40129700   -0.34938800    1.73163800
38
I1, +23.3kcal
 Mo                -0.12261400    1.85231900   -0.14914100
 Re                 0.90657500   -0.98566700    0.47855300
 P                 -1.33941100   -0.10729800    1.14457400
 O                  2.96023400    2.55598600   -0.32422100
 O                 -0.45044300   -2.96486700   -1.57166900
 O                  2.28191600    0.66069000    2.78765000
 O                  3.66353900   -1.24285500   -0.95772200
 O                  1.16226300   -3.45499300    2.31722500
 C                  1.83696600    2.27671500   -0.23364100
 C                  0.01855600   -2.19823200   -0.84654300
 C                  1.75385500    0.09025700    1.92741200
 C                  2.65135000   -1.16901200   -0.39437600
 C                  1.07550500   -2.53351900    1.61486600
 C                 -1.64920300    2.36544800   -1.80953300
 H                 -1.86430300    1.67005300   -2.61311100
 C                 -2.37834400    2.48601800   -0.59569700
 H                 -3.22557900    1.87859900   -0.29930900
 C                 -1.76838400    3.51350000    0.16832500
 H                 -2.06565200    3.81169400    1.16861400
 C                 -0.67753300    4.05478400   -0.57157000
 H                 -0.03767700    4.87293800   -0.26296300
 C                 -0.60374800    3.34040300   -1.80613800
 H                  0.10456900    3.51122200   -2.60866800
 C                 -2.68335500   -0.72946900    0.05228300
 C                 -3.86880500   -1.10255200    0.70969000
 C                 -4.97803200   -1.55515900   -0.00047000
 H                 -5.87920800   -1.84706500    0.53647200
 C                 -4.93973900   -1.62179800   -1.39031200
 C                 -3.77829200   -1.24323800   -2.06252500
 H                 -3.73398900   -1.29582400   -3.14949700
 C                 -2.66703000   -0.80811800   -1.34911800
 O                  0.71340100    0.16564800   -2.64478700
 C                  0.49677800    0.52009100   -1.54351700
 H                 -0.27638700    1.80948600    1.84120600
 H                  0.38255000    2.26624000    1.74772000
 H                 -5.80885700   -1.96472500   -1.94848500
 H                 -3.91385900   -1.03422200    1.79693000
 H                 -1.76535100   -0.52976900   -1.89293800
38
TS1, +25.9kcal
 Mo                 1.02277600    1.71026400    0.06263800
 Re                 2.18492100   -1.11099800    0.72075500
 P                 -0.05703400   -0.36950100    1.46115200
 O                  4.03847500    2.59380200    0.32827600
 O                  0.92369400   -3.05099000   -1.41911700
 O                  3.39149700    0.58085100    3.10070500
 O                  4.96795600   -1.18387500   -0.68456400
 O                  2.60498600   -3.61595100    2.46905900
 C                  2.93847600    2.22993500    0.24282100
 C                  1.36519700   -2.30365700   -0.65591500
 C                  2.93534100   -0.00133400    2.21170500
 C                  3.94781700   -1.18424300   -0.13223600
 C                  2.45940400   -2.67946700    1.79620000
 C                 -0.53837900    2.19272100   -1.60313500
 H                 -0.78823700    1.46644700   -2.36862300
 C                 -1.22840900    2.38216500   -0.38119500
 H                 -2.07720100    1.80283400   -0.03406500
 C                 -0.57744400    3.42741700    0.32960600
 H                 -0.84906900    3.78598600    1.31658200
 C                  0.50518600    3.90621000   -0.45825300
 H                  1.17949600    4.71190500   -0.19304000
 C                  0.53947800    3.13511600   -1.65884500
 H                  1.23241900    3.25882500   -2.48315000
 C                 -1.48769600   -0.79126600    0.39016500
 C                 -2.71693700   -0.97626000    1.04353300
 C                 -3.86922100   -1.29643100    0.32825900
 H                 -4.81090400   -1.43572700    0.85649800
 C                 -3.81620200   -1.43557700   -1.05514500
 C                 -2.60258000   -1.25587300   -1.72016200
 H                 -2.55076700   -1.36660900   -2.80229100
 C                 -1.45475200   -0.93674600   -1.00497500
 O                  2.08001400    0.10152100   -2.41529600
 C                  1.78187300    0.46008800   -1.33699100
 H                  0.45007500    1.26252800    1.86487600
 H                  1.21693600    1.93774200    1.88073800
 H                 -4.71538400   -1.68215200   -1.61651500
 H                 -2.76294400   -0.86628500    2.12682700
 H                 -0.51833500   -0.77778800   -1.53833300
38
I2, -7.5kcal
 Mo                 1.27684600    1.49914900   -0.23966400
 Re                 2.56644500   -1.11298900    1.01658500
 P                  0.23216000   -0.49129000    0.78512100
 O                  4.11349800    2.46895400    0.78832200
 O                  2.27384600   -3.05942400   -1.44571600
 O                  2.75647000    0.64374400    3.63655400
 O                  5.60959200   -0.72697900    0.46290300
 O                  2.75664700   -3.62259900    2.79149800
 C                  3.09611700    2.06046100    0.40336300
 C                  2.37341500   -2.31753400   -0.56475700
 C                  2.68229400    0.02306500    2.66533800
 C                  4.48472000   -0.89727000    0.68875800
 C                  2.69725900   -2.67956900    2.11233900
 C                 -0.19623400    2.03920200   -1.97136200
 H                 -0.37560500    1.35513100   -2.79330200
 C                 -0.95722400    2.11679500   -0.77635900
 H                 -1.80390900    1.48772200   -0.52382500
 C                 -0.40327600    3.14310400    0.03707300
 H                 -0.75288000    3.43305200    1.02047500
 C                  0.70057900    3.71042300   -0.65652000
 H                  1.32648700    4.51980000   -0.29930700
 C                  0.83511400    3.03015600   -1.90308600
 H                  1.56674900    3.24431700   -2.67305200
 C                 -0.96971000   -1.39217900   -0.23415000
 C                 -2.17285600   -1.84640600    0.32126400
 C                 -3.09772500   -2.53151700   -0.46190900
 H                 -4.02773800   -2.87969600   -0.01613700
 C                 -2.83447400   -2.77049800   -1.80815300
 C                 -1.64224300   -2.31739600   -2.37110200
 H                 -1.43043600   -2.49901400   -3.42313500
 C                 -0.71946600   -1.62770400   -1.59294300
 O                  2.84087300   -0.10318600   -2.48266600
 C                  2.30068300    0.37429100   -1.56329300
 H                 -0.57098400   -0.20293400    1.90667400
 H                  1.20673400    1.60124300    1.49440800
 H                 -2.38396600   -1.66690100    1.37567800
 H                  0.20472800   -1.26276700   -2.04277700
 H                 -3.55783600   -3.30638500   -2.41947300
38
TS2, -3.9kcal
 Mo                 1.28751500    1.55262700   -0.35190500
 Re                 2.28143900   -0.99700500    1.36122800
 P                  0.04408700   -0.32932700    0.67655400
 O                  4.43055000    1.80199200   -0.07764600
 O                  2.41363900   -2.85952900   -1.17787100
 O                  1.85999600    0.62555000    4.03756200
 O                  5.39059900   -0.84839900    1.57465900
 O                  1.90094700   -3.58815900    2.96730100
 C                  3.28441200    1.61379900   -0.15308800
 C                  2.38261000   -2.13150400   -0.28123200
 C                  2.03558100    0.05799400    3.04599700
 C                  4.23538400   -0.91821500    1.50419100
 C                  2.07172900   -2.60289400    2.36914100
 C                 -0.16881300    2.69092600   -1.78516100
 H                 -0.58540500    2.21575300   -2.66665900
 C                 -0.77380400    2.74490400   -0.50211800
 H                 -1.72134800    2.29541500   -0.22566200
 C                  0.09136500    3.46382300    0.36446500
 H                 -0.08661300    3.67163100    1.41239900
 C                  1.23329300    3.86591000   -0.38629300
 H                  2.06919300    4.44213100   -0.00746200
 C                  1.07527300    3.39168000   -1.72320000
 H                  1.75610000    3.55980300   -2.54872500
 C                 -0.98447500   -1.42660600   -0.35728600
 C                 -1.20655400   -2.75319300    0.03607800
 C                 -1.97337900   -3.60272200   -0.75492500
 H                 -2.13550200   -4.63205300   -0.44066200
 C                 -2.51922600   -3.14229300   -1.95148500
 C                 -2.29648700   -1.82902300   -2.35611900
 H                 -2.71261700   -1.46774600   -3.29481900
 C                 -1.53254100   -0.97707200   -1.56336200
 O                  1.82557200   -0.43929500   -2.76523500
 C                  1.65494900    0.23391000   -1.83358600
 H                 -0.85977900    0.09492800    1.67604100
 H                  1.54682500    1.57169500    1.35838600
 H                 -0.76496600   -3.12217800    0.96213200
 H                 -1.34495700    0.04811500   -1.88501400
 H                 -3.11080800   -3.81137700   -2.57348200
38
compound2a-Ph, -16.5kcal
 Mo                 9.24864900    3.88467900    3.95400500
 Re                10.74918100    3.21815500    6.72889500
 P                  8.50425100    4.10132000    6.29796500
 O                  7.74483500    6.64260500    3.80726800
 O                 11.60625700    5.80159300    3.11975300
 O                 13.60175100    1.98481700    6.45159600
 O                 10.66062200    3.13772700    9.83135000
 O                 11.91612300    6.15249000    6.69890800
 O                  9.33184200    0.42482300    6.45368000
 C                  8.31410800    5.62889900    3.89013200
 C                 10.73873600    5.09940600    3.45248500
 C                 12.54584300    2.45163000    6.56201700
 C                 10.70381300    3.16240500    8.67155700
 C                 11.49197900    5.07915900    6.72739200
 C                  9.88306200    1.43665800    6.57508000
 C                  7.48019900    2.90061300    2.83909400
 H                  6.48462400    3.32629400    2.89160500
 C                  8.49317200    3.24223300    1.88626300
 H                  8.39734800    3.96124300    1.08150800
 C                  9.62714500    2.41817300    2.14848300
 H                 10.56360300    2.42615400    1.60300800
 C                  9.31173400    1.57622000    3.24490800
 H                  9.98189200    0.85604800    3.70172200
 C                  7.99422300    1.87183600    3.67836200
 H                  7.47181600    1.39147200    4.49838500
 C                  7.87338100    5.60841000    7.08049900
 C                  8.51141000    6.83920700    6.87814100
 C                  8.04665400    7.98391200    7.51413800
 H                  8.54983100    8.93395200    7.34584400
 C                  6.93782300    7.91742800    8.35616900
 C                  6.29351100    6.69979400    8.55788300
 H                  5.42502600    6.64116200    9.21138200
 C                  6.75721400    5.55082400    7.92441900
 H                  7.46054700    3.21338200    6.64679700
 H                 10.85564100    3.31719600    4.86260300
 H                  6.57424600    8.81570600    8.85126400
 H                  6.25167100    4.59931000    8.08983300
 H                  9.36844500    6.90281600    6.20825400
